# Supplementary material for: Mind over Malignancy: A Systematic Review and Meta-Analysis of Psychological Distress, Coping, and Therapeutic Interventions in Oncology
Source: Medicina (Kaunas). 2025 Jun 13;61(6):1086. doi: 10.3390/medicina61061086 (PMC12195218; doi:10.3390/medicina61061086)
Supplement: Supplementary file 1 [file medicina-61-01086-s001.zip]

Archive with 1 entries (1 files):
- medicina-3637202-supplementary.pdf
